# Supplementary material for: A glucose meter interface for point-of-care gene circuit-based diagnostics
Source: Nat Commun. 2021 Feb 1;12:724. doi: 10.1038/s41467-020-20639-6 (PMC7851131; doi:10.1038/s41467-020-20639-6)
Supplement: Supplementary file 5 — Supplementary Data 1 [file 41467_2020_20639_MOESM5_ESM.xlsx]

## Sheet: Sheet1
Table 1: Enzymes
Name	Gene	Organism	Sequence	Uniprot Link	Accession
Lactase	LacZ	E. coli	ATGACCATGATTACGGATTCACTGGCCGTCGTTTTACAACGTCGTGACTGGGAAAACCCTGGCGTTACCCAACTTAATCGCCTTGCAGCACATCCCCCTTTCGCCAGCTGGCGTAATAGCGAAGAGGCCCGCACCGATCGCCCTTCCCAACAGTTGCGCAGCCTGAATGGCGAATGGCGCTTTGCCTGGTTTCCGGCACCAGAAGCGGTGCCGGAAAGCTGGCTGGAGTGCGATCTTCCTGAGGCCGATACTGTCGTCGTCCCCTCAAACTGGCAGATGCACGGTTACGATGCGCCCATCTACACCAACGTGACCTATCCCATTACGGTCAATCCGCCGTTTGTTCCCACGGAGAATCCGACGGGTTGTTACTCGCTCACATTTAATGTTGATGAAAGC…	https://www.uniprot.org/uniprot/P00722	P00722
Phosphatase	YbiV	E. coli	ATGAGCGTAAAAGTTATCGTCACAGACATGGACGGTACTTTTCTTAACGACGCCAAAACGTACAACCAACCACGTTTTATGGCGCAATATCAGGAACTGAAAAAGCGCGGCATTAAGTTCGTTGTTGCCAGCGGTAATCAGTATTACCAGCTTATTTCATTCTTTCCTGAGCTAAAGGATGAGATCTCTTTTGTCGCGGAAAACGGCGCACTGGTTTACGAACATGGCAAGCAGTTGTTCCACGGCGAACTGACCCGACATGAATCGCGGATTGTTATTGGCGAGTTGCTAAAAGATAAGCAACTCAATTTTGTCGCCTGCGGTCTGCAAAGTGCATATGTCAGCGAAAATGCCCCCGAAGCATTTGTCGCACTGATGGCAAAACACTACCATCGCCTG…	https://www.uniprot.org/uniprot/P75792	AYG20074
Trehalase	Tre37A	C. japonicus Ueda107	ATGGGAACAGCGGTACGGATAGATTATGCAAGCGGGTTAACTGATCGCGAAAACTCTATGTTCAAAGAAATCCAGTTGTCAGGCGTTTTTGCCGATTCAAAAACCTTTGTGGATAGCCATCCCAAATTGCCCCTGGCGGAAATCGCCGAGCTTTACCATGTCCGGCAACAGCAGGCGGGTTTTGACCTCGCCGCTTTTGTTCACCGGTATTTTGAGCTGCCGCCGAGCATTGCCTCCGGTTTTGTCAGCGATACCTCGCGCCCGGTGGAAAAGCATATCGACATTCTCTGGGATGTGCTCACCCGCCAACCGGACAGGCAGGAGGCGGGAACCCTGCTGCCCTTACCTTACCCCTATGTCGTTCCCGGCGGCCGCTTCCGCGAAATTTACTACTGGGAC…	https://www.uniprot.org/uniprot/B3PH87	ACE82971.1
Glucose Dehydrogenase (E170K Q252L)	GDH	B. Subtilis	ATGTATCCGGATTTAAAAGGAAAAGTCGTCGCTATTACAGGAGCTGCTTCAGGGCTCGGAAAGGCGATGGCCATTCGCTTCGGCAAGGAGCAGGCAAAAGTGGTTATCAACTATTATAGTAATAAACAAGATCCGAACGAGGTAAAAGAAGAGGTCATCAAGGCGGGCGGTGAAGCTGTTGTCGTCCAAGGAGATGTCACGAAAGAGGAAGATGTAAAAAATATCGTGCAAACGGCAATTAAGGAGTTCGGCACACTCGATATTATGATTAATAATGCCGGTCTTGAAAATCCTGTGCCATCTCACGAAATGCCGCTCAAGGATTGGGATAAAGTCATCGGCACGAACTTAACGGGTGCCTTTTTAGGAAGCCGTGAAGCGATTAAATATTTCGTAGAA…	https://www.uniprot.org/uniprot/P12310	NP_388275.1
