# Supplementary material for: A glucose meter interface for point-of-care gene circuit-based diagnostics
Source: Nat Commun. 2021 Feb 1;12:724. doi: 10.1038/s41467-020-20639-6 (PMC7851131; doi:10.1038/s41467-020-20639-6)
Supplement: Supplementary file 6 — Supplementary Data 2 [file 41467_2020_20639_MOESM6_ESM.xlsx]

## Sheet: Sheet1
Table 2: Targets (DNA)
Name	Organism	Sequence
Synthetic Target A	N/A	TGATGGGACATTCCGATGTCCCATCAATAAGAGCAAGACAATGGTAAGTAGTAATAGATAAG
Synthetic Target B	N/A	ACAGATCCACTGAGGCGTGGATCTGTGAACACTAAACTAAACGACAATGTAATCAAACTAAC
AmpR	E. coli	ATGAGTATTCAACATTTCCGTGTCGCCCTTATTCCCTTTTTTGCGGCATTTTGCCTTCCTGTTTTTGCTCACCCAGAAACGCTGGTGAAAGTAAAAGATGCTGAAGATCAGTTGGGTGCACGAGTGGGTTACATCGAACTGGATCTCAACAGCGGTAAGATCCTTGAGAGTTTTCGCCCCGAAGAACGTTTTCCAATGATGAGCACTTTTAAAGTTCTGCTATGTGGCGCGGTATTATCCCGTGTTGACGCCGGGCAAGAGCAACTCGGTCGCCGCATACACTATTCTCAGAATGACTTGGTTGAGTACTCACCAGTCACAGAAAAGCATCTTACGGATGGCATGACAGTAAGAGAATTATGCAGTGCTGCCATAACCATGAGTGATAACACTGCGGCC…
SptR	S. aureus	ATGAGGGAAGCGGTGATCGCCGAAGTATCGACTCAACTATCAGAGGTAGTTGGCGTCATCGAGCGCCATCTCGAACCGACGTTGCTGGCCGTACATTTGTACGGCTCCGCAGTGGATGGCGGCCTGAAGCCACACAGTGATATTGATTTGCTGGTTACGGTGACCGTAAGGCTTGATGAAACAACGCGGCGAGCTTTGATCAACGACCTTTTGGAAACTTCGGCTTCCCCTGGAGAGAGCGAGATTCTCCGCGCTGTAGAAGTCACCATTGTTGTGCACGACGACATCATTCCGTGGCGTTATCCAGCTAAGCGCGAACTGCAATTTGGAGAATGGCAGCGCAATGACATTCTTGCAGGTATCTTCGAGCCAGCCACGATCGACATTGATCTGGCTATC…
STY1607	S. typhi	TTGAGTCCTGAAGAAGGTCTAGTTACTGAAGCCTCTCAGCGCCTTATAAACGATATTTGTGCAAAATATGCAGGACGCACACAGTTCCTAGGCTGTAATGATGTCTTAATCGCCAAACGAGAGTCTGAAAAGTTACGTGACGTTTTAAAAGCATTTGCGGCAGAGAAAGGACTTGACGGCGCTGAAAAAGATGCATTTCTTAAGAGTGCGTTTGAACACTTACATGCACTAAGTAAGGCTGGTGAACCACTTAGTCTTGAAACCCTTGTTAATGCCATTTGGCCCCAGGCTCCCGAGGAGTTATCTGGTAAACTTGCTGCTGAAGAGTTGGAGTTATCGGATGGCTTCGTTCCTGATGGTCGAGTCATTCGGGCTCTGGTATCTTTTAAAGGCAAGTCT…
fliC a	S. paratyphi A	GGAACCGGTTCTACAACTGATACTGGTTCAATTAAGGATGGTAAGGTTTACTATAACAGCACCTCTAAAAATTATTATGTTGAAGTAGAATTTACCGATGCGACCGATCAAACCAACAAAGGCGGATTCTATAAAGTTAATGTTGCTGATGATGGTGCAGTCACAATGACTGCGGCTACCACCAAAGAGGCTACAACTCCTACAGGTATTACTGAAGTTACTCAAGTCCAAAAACCTGTGGCTGCTCCAGCTGCTATCCAGGCTCAGTTGACTGCTGCCCATGTGACCGGCGCTGATACTGCTGAAATGGTTAAGATGTCTTATACG
fliC b	S. paratyphi B	GGTCTGGATACTTTAAGTGTACAGGATGCCTATACGCCAAAAGGTACCGCTGTTACCAGAGATGTTACCACCTATAAAAATGGTGGTACTACTCTTACAGCACCTAACGCAGCAGCAATTGATACCGCTTTAGGTACGACTGGTGCGGCGGGTACTGCGGCTGTGAAATTTAAAGACGGTAACTACTTCGTTGAGGTGACCGGTACAACTAAAGATGGTCTGTATGAAGCGACAGTTGATGCAGCTGGCGCGGTGACAATGACCGCAAATAAAGCAACAGTAACTGGGGCTAGTACAGTTACTGAAAACCAAATTGTAGACGCTGTTACACCGACGCCAGTTGATACAGTCGCAGCAGCTACTGCATTGACCAATGCAGGTGTGACAGGTGCGACAGGT…
QnrS	S. typhi (plasmid p60006)	ATGGAAACCTACAATCATACATATCGGCACCACAACTTTTCACATAAAGACTTAAGTGATCTCACCTTCACCGCTTGCACATTCATTCGCAGCGACTTTCGACGTGCTAACTTGCGTGATACGACATTCGTCAACTGCAAGTTCATTGAACAGGGTGATATCGAAGGCTGCCACTTTGATGTCGCAGATCTTCGTGATGCAAGTTTCCAACAATGCCAACTTGCGATGGCAAACTTCAGTAATGCCAATTGCTACGGTATAGAGTTCCGTGCGTGTGATTTAAAAGGTGCCAACTTTTCCCGAACAAACTTTGCCCATCAAGTGAGTAATCGTATGTACTTTTGCTCAGCATTTATTTCTGGATGTAATCTTTCCTATGCCAATATGGAGAGGGTTTGT…
RdRP	SARS-CoV-2	CCGTTTCTATAGATTAGCTAATGAGTGTGCTCAAGTATTGAGTGAAATGGTCATGTGTGGCGGTTCACTATATGTTAAACCAGGTGGAACCTCATCAGGAGATGCCACAACTGCTTATGCTAATAGTGTTTTTAACATTTGTCAAGCTGTCACGGCCAATGTTAATGCACTTTTATCTACT
E gene	SARS-CoV-2	AGCACAAGCTGATGAGTACGAACTTATGTACTCATTCGTTTCGGAAGAGACAGGTACGTTAATAGTTAATAGCGTACTTCTTTTTCTTGCTTTCGTGGTATTCTTGCTAGTTACACTAGCCATCCTTACTGCGCTTCGATTGTGTGCGTACTGCTGCAATATTGTTAACGTGAGTCTTGTA
N1	SARS-CoV-2	TTCGTGTTGTTTTAGATTTCATCTAAACGAACAAACTAAAATGTCTGATAATGGACCCCAAAATCAGCGAAATGCACCCCGCATTACGTTTGGTGGACCCTCAGATTCAACTGGCAGTAACCAGAATGGAGAACGCAGTGGGGCGCGATCAAAACAACGTCGGCCCCAAGGTTTACCCA
N3	SARS-CoV-2	AGCTGGACTTCCCTATGGTGCTAACAAAGACGGCATCATATGGGTTGCAACTGAGGGAGCCTTGAATACACCAAAAGATCACATTGGCACCCGCAATCCTGCTAACAATGCTGCAATCGTGCTACAACTTCCTCAAGGAACAACATTGCCAAAAGGCTTCTACGCAGAAGGGAGCAGAGG
