# Supplementary material for: A glucose meter interface for point-of-care gene circuit-based diagnostics
Source: Nat Commun. 2021 Feb 1;12:724. doi: 10.1038/s41467-020-20639-6 (PMC7851131; doi:10.1038/s41467-020-20639-6)
Supplement: Supplementary file 7 — Supplementary Data 3 [file 41467_2020_20639_MOESM7_ESM.xlsx]

## Sheet: Sheet1
Table 3: Toehold Switches
Name	Target	Sequence
Synthetic Switch A	Synthetic Target A	ATCTATTACTACTTACCATTGTCTTGCTCTATACAGAAACAGAGGAGATATAGAATGAGACAATGGAACCTGGCGGCAGCGCAAAAGATGCGTAAA
Synthetic Switch B	Synthetic Target B	AGTTTGATTACATTGTCGTTTAGTTTAGTGATACATAAACAGAGGAGATATCACATGACTAAACGAAACCTGGCGGCAGCGCAAAAGATGCGTAAA
AmpR Switch	AmpR	ATCTGTCTATTTCGTTCATCCATAGTTGCCTGACTGTTATAGTTATGAGACAAGAACAGAGGAGACATAACATGAACAGTCAGAACACTGTTAACCTGGCGGCAGCGCAAAAG
SptR Switch	SptR	AGGTTTCATTTAGCGCCTCAAATAGATCCTGTTCAGGTTATAGTTATGAGACAAGAACAGAGGAGACATAACATGAACCTGAACAACCAGGTTAACCTGGCGGCAGCGCAAAAG
STY	STY1607	GCGCTAATACGACTCACTATAGGGAAGGGAAAACTGAAGGCTATATTGATTATGATCGGACTTTAGAACAGAGGAGATAAAGATGGATCATAATCACAACCTGGCGGCAGCGCAAAAG
fA	fliC a	GCGCTAATACGACTCACTATAGGGCAACATTAACTTTATAGAATCCGCCTTTGTTGGTTGTTATAGTTATGAACAGAGGAGACATAACATGAACAACCAAAACGTTGTTAACCTGGCGGCAGCGCAAAAG
fB	fliC b	GCGCTAATACGACTCACTATAGGGTGTACCGGTCACCTCAACGAAGTAGTTACCGTCTTTGGACTTTAGAACAGAGGAGATAAAGATGAAAGACGGTAAAAACCTGGCGGCAGCGCAAAAG
Q	QnrS	GCGCTAATACGACTCACTATAGGGCAGACATCTTCGGAAAAAACACCTCGACTTAAGTCTGGACTTTAGAACAGAGGAGATAAAGATGAGACTTAAGTCAAACCTGGCGGCAGCGCAAAAG
RdRP D	RdRP	GCGCTAATACGACTCACTATAGGGTCTCCTGATGAGGTTCCACCTGGTTTAACATATAGTGGACTTTAGAACAGAGGAGATAAAGATGACTATATGTTACAACCTGGCGGCAGCGCAAAAG
E gene C	E gene	GCGCTAATACGACTCACTATAGGGTGTAACTAGCAAGAATACCACGAAAGCAAGAAAAAGGGACTTTAGAACAGAGGAGATAAAGATGCTTTTTCTTGCAAACCTGGCGGCAGCGCAAAAG
E gene D	E gene	GCGCTAATACGACTCACTATAGGGTGTAACTAGCAAGAATACCACGAAAGCAAGAAAAAGGACTTTAGAACAGAGGAGATAAAGATGTTTTTCTTGCTAAACCTGGCGGCAGCGCAAAAG
N1 B	CDC_N1	GCGCTAATACGACTCACTATAGGGTTACTGCCAGTTGAATCTGAGGGTCCACCAAACGTAGTTATAGTTATGAACAGAGGAGACATAACATGAACTACGTTAACGTAGTTAACCTGGCGGCAGCGCAAAAG
N3 A	CDC_N3	GCGCTAATACGACTCACTATAGGGTAGCACGATTGCAGCATTGTTAGCAGGATTGCGGGTGTTATAGTTATGAACAGAGGAGACATAACATGAACACCCGCAACGGTGTTAACCTGGCGGCAGCGCAAAAG
N3 B	CDC_N3	GCGCTAATACGACTCACTATAGGGCACGATTGCAGCATTGTTAGCAGGATTGCGGGTGCGTTATAGTTATGAACAGAGGAGACATAACATGAACGCACCCAACTGCGTTAACCTGGCGGCAGCGCAAAAG
