# Supplementary material for: A glucose meter interface for point-of-care gene circuit-based diagnostics
Source: Nat Commun. 2021 Feb 1;12:724. doi: 10.1038/s41467-020-20639-6 (PMC7851131; doi:10.1038/s41467-020-20639-6)
Supplement: Supplementary file 8 — Supplementary Data 4 [file 41467_2020_20639_MOESM8_ESM.xlsx]

## Sheet: Sheet1
Table 4: PCR Primers
Amplicon Name	Amplicon Sequence	Forward primer	Reverse primer
Syn_A_Tre	GCGCTAATACGACTCACTATAGGGATCTATTACTACTTACCATTGTCTTGCTCTATACAGAAACAGAGGAGATATAGAATGAGACAATGGAACCTGGCGGCAGCGCAAAAGATGCGTAAAGATTATAAAGATGATGATGATAAAGGACATCATCATCATCATCACAGCAGCGGCGAGAACCTGTACTTCCAATCCTCTGGAGGTGGGGGTTCTGGAACAGCGGTACGGATAGATTATGCAAGCGGGTTAACTGATCGCGAAAACTCTATGTTCAAAGAAATCCAGTTGTCAGGCGTTTTTGCCGATTCAAAAACCTTTGTGGATAGCCATCCCAAATTGCCCCTGGCGGAAATCGCCGAGCTTTACCATGTCCGGCAACAGCAGGCGGGTTTTGACCTC…	GCGCTAATACGACTCACTATAGGG	AAACCCCTCCGTTTAGAGAG
Syn_B_Tre	GCGCTAATACGACTCACTATAGGGAGTTTGATTACATTGTCGTTTAGTTTAGTGATACATAAACAGAGGAGATATCACATGACTAAACGAAACCTGGCGGCAGCGCAAAAGATGCGTAAAGATTATAAAGATGATGATGATAAAGGACATCATCATCATCATCACAGCAGCGGCGAGAACCTGTACTTCCAATCCTCTGGAGGTGGGGGTTCTGGAACAGCGGTACGGATAGATTATGCAAGCGGGTTAACTGATCGCGAAAACTCTATGTTCAAAGAAATCCAGTTGTCAGGCGTTTTTGCCGATTCAAAAACCTTTGTGGATAGCCATCCCAAATTGCCCCTGGCGGAAATCGCCGAGCTTTACCATGTCCGGCAACAGCAGGCGGGTTTTGACCTC…	GCGCTAATACGACTCACTATAGGG	AAACCCCTCCGTTTAGAGAG
Syn_B_Lac	GCGCTAATACGACTCACTATAGGGAGTTTGATTACATTGTCGTTTAGTTTAGTGATACATAAACAGAGGAGATATCACATGACTAAACGAAACCTGGCGGCAGCGCAAAAGATGCGTAAAATGACCATGATTACGGATTCACTGGCCGTCGTTTTACAACGTCGTGACTGGGAAAACCCTGGCGTTACCCAACTTAATCGCCTTGCAGCACATCCCCCTTTCGCCAGCTGGCGTAATAGCGAAGAGGCCCGCACCGATCGCCCTTCCCAACAGTTGCGCAGCCTGAATGGCGAATGGCGCTTTGCCTGGTTTCCGGCACCAGAAGCGGTGCCGGAAAGCTGGCTGGAGTGCGATCTTCCTGAGGCCGATACTGTCGTCGTCCCCTCAAACTGGCAGATG…	GCGCTAATACGACTCACTATAGGG	AAACCCCTCCGTTTAGAGAG
AmpR_Tre	CATGTAATACGACTCACTATAGGGATCTGTCTATTTCGTTCATCCATAGTTGCCTGACTGTTATAGTTATGAGACAAGAACAGAGGAGACATAACATGAACAGTCAGAACACTGTTAACCTGGCGGCAGCGCAAAAGGATTATAAAGATGATGATGATAAAGGACATCATCATCATCATCACAGCAGCGGCGAGAACCTGTACTTCCAATCCTCTGGAGGTGGGGGTTCTGGAACAGCGGTACGGATAGATTATGCAAGCGGGTTAACTGATCGCGAAAACTCTATGTTCAAAGAAATCCAGTTGTCAGGCGTTTTTGCCGATTCAAAAACCTTTGTGGATAGCCATCCCAAATTGCCCCTGGCGGAAATCGCCGAGCTTTACCATGTCCGGCAACAGC…	CATGTAATACGACTCACTATAGG	ACGCAATTAATACGCGTACC
SptR_Tre	GCGCTAATACGACTCACTATAGGGAGGTTTCATTTAGCGCCTCAAATAGATCCTGTTCAGGTTATAGTTATGAGACAAGAACAGAGGAGACATAACATGAACCTGAACAACCAGGTTAACCTGGCGGCAGCGCAAAAGGATTATAAAGATGATGATGATAAAGGACATCATCATCATCATCACAGCAGCGGCGAGAACCTGTACTTCCAATCCTCTGGAGGTGGGGGTTCTGGAACAGCGGTACGGATAGATTATGCAAGCGGGTTAACTGATCGCGAAAACTCTATGTTCAAAGAAATCCAGTTGTCAGGCGTTTTTGCCGATTCAAAAACCTTTGTGGATAGCCATCCCAAATTGCCCCTGGCGGAAATCGCCGAGCTTTACCATGTCCGGCAACAG…	GCGCTAATACGACTCACTATAGGG	AAACCCCTCCGTTTAGAGAG
TetO-Tre	GCGCTAATACGACTCACTATAGGGTCCCTATCAGTGATAGAGACCGCTCTAGAAATAATTTGTTTAACTTTAAGAAGGAGATATACATatgGATTATAAAGATGATGATGATAAAGGACATCATCATCATCATCACAGCAGCGGCGAGAACCTGTACTTCCAATCCTCTGGAGGTGGGGGTTCTggaacagcggtacggatagattatgcaagcgggttaactgatcgcgaaaactctatgttcaaagaaatccagttgtcaggcgtttttgccgattcaaaaacctttgtggatagccatcccaaattgcccctggcggaaatcgccgagctttaccatgtccggcaacagcaggcgggttttgacctcgccgcttttgttcaccggtattttgagct…	GCGCTAATACGACTCACTATAG	AAACCCCTCCGTTTAGAG
STY_Tre	GCGCTAATACGACTCACTATAGGGAAGGGAAAACTGAAGGCTATATTGATTATGATCGGACTTTAGAACAGAGGAGATAAAGATGGATCATAATCACAACCTGGCGGCAGCGCAAAAGGATTATAAAGATGATGATGATAAAGGACATCATCATCATCATCACAGCAGCGGCGAGAACCTGTACTTCCAATCCTCTGGAGGTGGGGGTTCTGGAACAGCGGTACGGATAGATTATGCAAGCGGGTTAACTGATCGCGAAAACTCTATGTTCAAAGAAATCCAGTTGTCAGGCGTTTTTGCCGATTCAAAAACCTTTGTGGATAGCCATCCCAAATTGCCCCTGGCGGAAATCGCCGAGCTTTACCATGTCCGGCAACAGCAGGCGGGTTTTGACCTCGC…	GCGCTAATACGACTCACTATAGGG	AAACCCCTCCGTTTAGAGAG
fA_Tre	GCGCTAATACGACTCACTATAGGGCAACATTAACTTTATAGAATCCGCCTTTGTTGGTTGTTATAGTTATGAACAGAGGAGACATAACATGAACAACCAAAACGTTGTTAACCTGGCGGCAGCGCAAAAGGATTATAAAGATGATGATGATAAAGGACATCATCATCATCATCACAGCAGCGGCGAGAACCTGTACTTCCAATCCTCTGGAGGTGGGGGTTCTGGAACAGCGGTACGGATAGATTATGCAAGCGGGTTAACTGATCGCGAAAACTCTATGTTCAAAGAAATCCAGTTGTCAGGCGTTTTTGCCGATTCAAAAACCTTTGTGGATAGCCATCCCAAATTGCCCCTGGCGGAAATCGCCGAGCTTTACCATGTCCGGCAACAGCAGGCGGG…	GCGCTAATACGACTCACTATAGGG	AAACCCCTCCGTTTAGAGAG
fB_Tre	GCGCTAATACGACTCACTATAGGGTGTACCGGTCACCTCAACGAAGTAGTTACCGTCTTTGGACTTTAGAACAGAGGAGATAAAGATGAAAGACGGTAAAAACCTGGCGGCAGCGCAAAAGGATTATAAAGATGATGATGATAAAGGACATCATCATCATCATCACAGCAGCGGCGAGAACCTGTACTTCCAATCCTCTGGAGGTGGGGGTTCTGGAACAGCGGTACGGATAGATTATGCAAGCGGGTTAACTGATCGCGAAAACTCTATGTTCAAAGAAATCCAGTTGTCAGGCGTTTTTGCCGATTCAAAAACCTTTGTGGATAGCCATCCCAAATTGCCCCTGGCGGAAATCGCCGAGCTTTACCATGTCCGGCAACAGCAGGCGGGTTTTGACCT…	GCGCTAATACGACTCACTATAGGG	AAACCCCTCCGTTTAGAGAG
Q_Tre	GCGCTAATACGACTCACTATAGGGCAGACATCTTCGGAAAAAACACCTCGACTTAAGTCTGGACTTTAGAACAGAGGAGATAAAGATGAGACTTAAGTCAAACCTGGCGGCAGCGCAAAAGGATTATAAAGATGATGATGATAAAGGACATCATCATCATCATCACAGCAGCGGCGAGAACCTGTACTTCCAATCCTCTGGAGGTGGGGGTTCTGGAACAGCGGTACGGATAGATTATGCAAGCGGGTTAACTGATCGCGAAAACTCTATGTTCAAAGAAATCCAGTTGTCAGGCGTTTTTGCCGATTCAAAAACCTTTGTGGATAGCCATCCCAAATTGCCCCTGGCGGAAATCGCCGAGCTTTACCATGTCCGGCAACAGCAGGCGGGTTTTGACCT…	GCGCTAATACGACTCACTATAGGG	AAACCCCTCCGTTTAGAGAG
RdRP D	GCGCTAATACGACTCACTATAGGGTCTCCTGATGAGGTTCCACCTGGTTTAACATATAGTGGACTTTAGAACAGAGGAGATAAAGATGACTATATGTTACAACCTGGCGGCAGCGCAAAAGATGCGTAAAATGACCATGATTACGGATTCACTGGCCGTCGTTTTACAACGTCGTGACTGGGAAAACCCTGGCGTTACCCAACTTAATCGCCTTGCAGCACATCCCCCTTTCGCCAGCTGGCGTAATAGCGAAGAGGCCCGCACCGATCGCCCTTCCCAACAGTTGCGCAGCCTGAATGGCGAATGGCGCTTTGCCTGGTTTCCGGCACCAGAAGCGGTGCCGGAAAGCTGGCTGGAGTGCGATCTTCCTGAGGCCGATACTGTCGTCGTCCCCTCAAA…	GCGCTAATACGACTCACTATAGGGTCTCCTGATGAGGTTCCACCTGGTTTAACATATAGTGGACTTTAGAACAGAGGAGATAAAGATGACTATATGTTACAACCTGGCGGCAGCGCAAAAG	CAAAAAACCCCTCAAGACCCGTTTAGAGGCCCCAAGGGGTTATGCTA
E gene C	GCGCTAATACGACTCACTATAGGGTGTAACTAGCAAGAATACCACGAAAGCAAGAAAAAGGGACTTTAGAACAGAGGAGATAAAGATGCTTTTTCTTGCAAACCTGGCGGCAGCGCAAAAGATGCGTAAAATGACCATGATTACGGATTCACTGGCCGTCGTTTTACAACGTCGTGACTGGGAAAACCCTGGCGTTACCCAACTTAATCGCCTTGCAGCACATCCCCCTTTCGCCAGCTGGCGTAATAGCGAAGAGGCCCGCACCGATCGCCCTTCCCAACAGTTGCGCAGCCTGAATGGCGAATGGCGCTTTGCCTGGTTTCCGGCACCAGAAGCGGTGCCGGAAAGCTGGCTGGAGTGCGATCTTCCTGAGGCCGATACTGTCGTCGTCCCCTCAAA…	GCGCTAATACGACTCACTATAGGGTGTAACTAGCAAGAATACCACGAAAGCAAGAAAAAGGGACTTTAGAACAGAGGAGATAAAGATGCTTTTTCTTGCAAACCTGGCGGCAGCGCAAAAG	CAAAAAACCCCTCAAGACCCGTTTAGAGGCCCCAAGGGGTTATGCTA
E gene D	GCGCTAATACGACTCACTATAGGGTGTAACTAGCAAGAATACCACGAAAGCAAGAAAAAGGACTTTAGAACAGAGGAGATAAAGATGTTTTTCTTGCTAAACCTGGCGGCAGCGCAAAAGATGCGTAAAATGACCATGATTACGGATTCACTGGCCGTCGTTTTACAACGTCGTGACTGGGAAAACCCTGGCGTTACCCAACTTAATCGCCTTGCAGCACATCCCCCTTTCGCCAGCTGGCGTAATAGCGAAGAGGCCCGCACCGATCGCCCTTCCCAACAGTTGCGCAGCCTGAATGGCGAATGGCGCTTTGCCTGGTTTCCGGCACCAGAAGCGGTGCCGGAAAGCTGGCTGGAGTGCGATCTTCCTGAGGCCGATACTGTCGTCGTCCCCTCAAAC…	GCGCTAATACGACTCACTATAGGGTGTAACTAGCAAGAATACCACGAAAGCAAGAAAAAGGACTTTAGAACAGAGGAGATAAAGATGTTTTTCTTGCTAAACCTGGCGGCAGCGCAAAAG	CAAAAAACCCCTCAAGACCCGTTTAGAGGCCCCAAGGGGTTATGCTA
N1 B	GCGCTAATACGACTCACTATAGGGTTACTGCCAGTTGAATCTGAGGGTCCACCAAACGTAGTTATAGTTATGAACAGAGGAGACATAACATGAACTACGTTAACGTAGTTAACCTGGCGGCAGCGCAAAAGATGCGTAAAATGACCATGATTACGGATTCACTGGCCGTCGTTTTACAACGTCGTGACTGGGAAAACCCTGGCGTTACCCAACTTAATCGCCTTGCAGCACATCCCCCTTTCGCCAGCTGGCGTAATAGCGAAGAGGCCCGCACCGATCGCCCTTCCCAACAGTTGCGCAGCCTGAATGGCGAATGGCGCTTTGCCTGGTTTCCGGCACCAGAAGCGGTGCCGGAAAGCTGGCTGGAGTGCGATCTTCCTGAGGCCGATACTGTCGTCG…	GCGCTAATACGACTCACTATAGGGTTACTGCCAGTTGAATCTGAGGGTCCACCAAACGTAGTTATAGTTATGAACAGAGGAGACATAACATGAACTACGTTAACGTAGTTAACCTGGCGGCAGCGCAAAAG	CAAAAAACCCCTCAAGACCCGTTTAGAGGCCCCAAGGGGTTATGCTA
N3 A	GCGCTAATACGACTCACTATAGGGTAGCACGATTGCAGCATTGTTAGCAGGATTGCGGGTGTTATAGTTATGAACAGAGGAGACATAACATGAACACCCGCAACGGTGTTAACCTGGCGGCAGCGCAAAAGATGCGTAAAATGACCATGATTACGGATTCACTGGCCGTCGTTTTACAACGTCGTGACTGGGAAAACCCTGGCGTTACCCAACTTAATCGCCTTGCAGCACATCCCCCTTTCGCCAGCTGGCGTAATAGCGAAGAGGCCCGCACCGATCGCCCTTCCCAACAGTTGCGCAGCCTGAATGGCGAATGGCGCTTTGCCTGGTTTCCGGCACCAGAAGCGGTGCCGGAAAGCTGGCTGGAGTGCGATCTTCCTGAGGCCGATACTGTCGTCG…	GCGCTAATACGACTCACTATAGGGTAGCACGATTGCAGCATTGTTAGCAGGATTGCGGGTGTTATAGTTATGAACAGAGGAGACATAACATGAACACCCGCAACGGTGTTAACCTGGCGGCAGCGCAAAAG	CAAAAAACCCCTCAAGACCCGTTTAGAGGCCCCAAGGGGTTATGCTA
N3 B	GCGCTAATACGACTCACTATAGGGCACGATTGCAGCATTGTTAGCAGGATTGCGGGTGCGTTATAGTTATGAACAGAGGAGACATAACATGAACGCACCCAACTGCGTTAACCTGGCGGCAGCGCAAAAGATGCGTAAAATGACCATGATTACGGATTCACTGGCCGTCGTTTTACAACGTCGTGACTGGGAAAACCCTGGCGTTACCCAACTTAATCGCCTTGCAGCACATCCCCCTTTCGCCAGCTGGCGTAATAGCGAAGAGGCCCGCACCGATCGCCCTTCCCAACAGTTGCGCAGCCTGAATGGCGAATGGCGCTTTGCCTGGTTTCCGGCACCAGAAGCGGTGCCGGAAAGCTGGCTGGAGTGCGATCTTCCTGAGGCCGATACTGTCGTCGT…	GCGCTAATACGACTCACTATAGGGCACGATTGCAGCATTGTTAGCAGGATTGCGGGTGCGTTATAGTTATGAACAGAGGAGACATAACATGAACGCACCCAACTGCGTTAACCTGGCGGCAGCGCAAAAG	CAAAAAACCCCTCAAGACCCGTTTAGAGGCCCCAAGGGGTTATGCTA
