# Supplementary material for: A glucose meter interface for point-of-care gene circuit-based diagnostics
Source: Nat Commun. 2021 Feb 1;12:724. doi: 10.1038/s41467-020-20639-6 (PMC7851131; doi:10.1038/s41467-020-20639-6)
Supplement: Supplementary file 9 — Supplementary Data 5 [file 41467_2020_20639_MOESM9_ESM.xlsx]

## Sheet: Sheet1
Table 5: NASBA Primers
Target	Forward primer	Reverse primer
STY	AATTCTAATACGACTCACTATAGGGAGAAGTCTTCAGGTACATTACGTAGGG	GGGAACTTAAGTTTGACCGGG
fA	AATTCTAATACGACTCACTATAGGGAGAAGGAGAATTTACCGATGCGACCG	GGTGGTAGCCGCAGTCATTGTGAC
fB	AATTCTAATACGACTCACTATAGGGAGAAGGGGTACGACTGGTGCGGCGGG	CTGTCGCTTCATACAGACCATC
Q	AATTCTAATACGACTCACTATAGGGAGAAGGGTCAGACTTAAGTCGAGGTG	GGGATCTAAACCGTCGAGTTCG
E gene	AATTCTAATACGACTCACTATAGGGAGAAGGGAAGAGACAGGTACGTTAA	ATATTGCAGCAGTACGCACACA
N3	AATTCTAATACGACTCACTATAGGGAGAAGGACGGCATCATATGGGTTGC	GGCAATGTTGTTCCTTGAGG
