# Supplementary material for: A glucose meter interface for point-of-care gene circuit-based diagnostics
Source: Nat Commun. 2021 Feb 1;12:724. doi: 10.1038/s41467-020-20639-6 (PMC7851131; doi:10.1038/s41467-020-20639-6)
Supplement: Supplementary file 10 — Source Data [file 41467_2020_20639_MOESM10_ESM.zip]

Archive with 2 entries (2 files):
- 250224_3_data_set_5113825_qk20lh.zip
- 250224_3_data_set_5105140_qk2lx4.xlsx
