# Supplementary material for: A glucose meter interface for point-of-care gene circuit-based diagnostics
Source: Nat Commun. 2021 Feb 1;12:724. doi: 10.1038/s41467-020-20639-6 (PMC7851131; doi:10.1038/s41467-020-20639-6)
Supplement: Supplementary file 10 — Source Data [file 41467_2020_20639_MOESM10_ESM.zip › 250224_3_data_set_5105140_qk2lx4.xlsx]

## Sheet: Sheet1
Incubator Costs	Component	Unit Price (CAD)	Quantity	Subtotal (CAD)	Catalog Number	Link
1	Aluminum Sheet and Bar	24.48	1	24.48	9146T84	https://www.mcmaster.com/9146T84-9146T841/
2	Peliter Element	3.299	1	3.299	B07FNHVBN2	https://www.amazon.ca/YIKESHU-TEC1-12706-Heatsink-Thermoelectric-TEC1-12706-R/dp/B07FNHVBN2/ref=sr_1_2_sspa?keywords=tec1-12706&qid=1563225479&s=gateway&sr=8-2-spons&th=1
3	Aluminum Heat Sink (For Peltier)	6.495	1	6.495	B07FXP35FW	https://www.amazon.ca/Aluminum-Heatsink-Radiator-Component-Kalolary/dp/B07FXP35FW/ref=sr_1_9?keywords=heatsink&qid=1563824864&s=electronics&sr=1-9&th=1
4	Insulating Material	0.206571	1	0.206571	4478K1	https://www.mcmaster.com/4478K1/
5	PTC Heating Element (220oC)	13.49	1	13.49	B07FJVZ5P3	https://www.amazon.ca/dp/B07FJVZ5P3/ref=sspa_dk_detail_1?pd_rd_i=B07FJVZ5P3&pd_rd_w=FVFWp&pf_rd_p=4b7c8c1c-293f-4b1e-a49a-8787dff31bcb&pd_rd_wg=TrviT&pf_rd_r=9RGHJHFBC3RE6QV4E4F4&pd_rd_r=d4dac1f4-1bd3-4fdd-91de-1b79c8532c63&spLa=ZW5jcnlwdGVkUXVhbGlmaWVyPUExNE42VVJXRFhBQTVBJmVuY3J5cHRlZElkPUEwOTg1NjY4OTJKMURDTUNOOTFRJmVuY3J5cHRlZEFkSWQ9QTAwNTk1MTkyRU9QUDZUQ0hSRlRGJndpZGdldE5hbWU9c3BfZGV0YWlsJmFjdG…
6	PTC Heating Element (110oC)	9.79	1	9.79	B07FJW1DG3	https://www.amazon.ca/dp/B07FJW1DG3/ref=sspa_dk_detail_1?pd_rd_i=B07FJVZ5P3&pd_rd_w=FVFWp&pf_rd_p=4b7c8c1c-293f-4b1e-a49a-8787dff31bcb&pd_rd_wg=TrviT&pf_rd_r=9RGHJHFBC3RE6QV4E4F4&pd_rd_r=d4dac1f4-1bd3-4fdd-91de-1b79c8532c63&spLa=ZW5jcnlwdGVkUXVhbGlmaWVyPUExNE42VVJXRFhBQTVBJmVuY3J5cHRlZElkPUEwOTg1NjY4OTJKMURDTUNOOTFRJmVuY3J5cHRlZEFkSWQ9QTAwNTk1MTkyRU9QUDZUQ0hSRlRGJndpZGdldE5hbWU9c3BfZGV0YWlsJmFjdG…
7	Thermal Paste	9.99	1 tube	9.99	B07L9BDY3T	https://www.amazon.ca/ARCTIC-MX-4-2019-Performance-Durability/dp/B07L9BDY3T/ref=sr_1_3?dchild=1&keywords=thermal+paste&qid=1601603849&s=electronics&sr=1-3
8	12 Volt Mini-Fan	3.8225	1	3.8225	B07R1665R8	https://www.amazon.ca/Tangxi-Printer-40x40x10mm-Makerbot-Creality/dp/B07R1665R8/ref=sxbs_sxwds-stvp?cv_ct_cx=12v+fan&keywords=12v+fan&pd_rd_i=B07R1665R8&pd_rd_r=57cf77c8-1ede-4152-b589-ea6992ec65cc&pd_rd_w=tS05n&pd_rd_wg=qSn0f&pf_rd_p=25609a94-16af-4bd7-9107-c9f01f8c9bd0&pf_rd_r=VQNNGBZFP76G92VNJRN0&psc=1&qid=1584677454&s=electronics&sr=1-1-dd5817a1-1ba7-46c2-8996-f96e7b0f409c
9	TC622VAT (Temperature sensor)	3.13	2	6.26	TC622VAT-ND	https://www.digikey.ca/en/products/detail/microchip-technology/TC622VAT/418685?_ga=2.41270690.1666704171.1563219113-1342385762.1562346625
10	TIP112 transistor	0.88	2	1.76	TIP112GOS-ND	https://www.digikey.ca/en/products/detail/on-semiconductor/TIP112G/920322
11	TIP120G transistor	0.9	2	1.8	TIP120GOS-ND	https://www.digikey.ca/en/products/detail/on-semiconductor/TIP120G/920325
12	Heat Sink (For TIP120G transistors)	3.1475	2	6.295	B07RQSZKJH	https://www.amazon.ca/dp/B07RQSZKJH/ref=sspa_dk_detail_1?psc=1&spLa=ZW5jcnlwdGVkUXVhbGlmaWVyPUEyUjE5VjhNUzRJODJDJmVuY3J5cHRlZElkPUEwNjEwMDkyMUQyRlFGTVBSSkRJTyZlbmNyeXB0ZWRBZElkPUEwNDg4OTQyOUhXNUdDT1RTVk1YJndpZGdldE5hbWU9c3BfZGV0YWlsMiZhY3Rpb249Y2xpY2tSZWRpcmVjdCZkb05vdExvZ0NsaWNrPXRydWU=
13	Red LED	0.02299	1	0.02299	B07CG5QRPF	https://www.amazon.ca/DiCUNO-1000pcs-Emitting-Diffused-Assorted/dp/B07CG5QRPF?ref_=ast_slp_dp
14	Green LED	0.02299	1	0.02299	B07CG5QRPF	https://www.amazon.ca/DiCUNO-1000pcs-Emitting-Diffused-Assorted/dp/B07CG5QRPF?ref_=ast_slp_dp
15	Blue LED	0.02299	1	0.02299	B07CG5QRPF	https://www.amazon.ca/DiCUNO-1000pcs-Emitting-Diffused-Assorted/dp/B07CG5QRPF?ref_=ast_slp_dp
16	Solderable Breadboard	7.04	1	7.04	1568-1082-ND	https://www.digikey.ca/en/products/detail/sparkfun-electronics/PRT-12070/5230951?utm_adgroup=Prototype%20Boards%20Perforated&utm_source=google&utm_medium=cpc&utm_campaign=Shopping_Product_Prototyping%2C%20Fabrication%20Products_NEW&utm_term=&productid=5230951&gclid=EAIaIQobChMIm-7UhIzL6wIVUtbACh0_6A-gEAQYAiABEgIGO_D_BwE
17	3KΩ Resistor	0.011363	2	0.022726	B07N27XYL4	https://www.amazon.ca/Resistor-Assortment-Resistance-Electric-Projects/dp/B07N27XYL4/ref=sr_1_1?keywords=resistor&qid=1584925026&s=kitchen&sr=1-1
18	5KΩ Resistor	0.011363	3	0.034089	B07N27XYL4	https://www.amazon.ca/Resistor-Assortment-Resistance-Electric-Projects/dp/B07N27XYL4/ref=sr_1_1?keywords=resistor&qid=1584925026&s=kitchen&sr=1-1
19	4.3KΩ Resistor	0.011363	2	0.022726	B07N27XYL4	https://www.amazon.ca/Resistor-Assortment-Resistance-Electric-Projects/dp/B07N27XYL4/ref=sr_1_1?keywords=resistor&qid=1584925026&s=kitchen&sr=1-1
20	120KΩ Resistor	0.011363	2	0.022726	B07N27XYL4	https://www.amazon.ca/Resistor-Assortment-Resistance-Electric-Projects/dp/B07N27XYL4/ref=sr_1_1?keywords=resistor&qid=1584925026&s=kitchen&sr=1-1
21	150KΩ Resistor	0.011363	1	0.011363	B07N27XYL4	https://www.amazon.ca/Resistor-Assortment-Resistance-Electric-Projects/dp/B07N27XYL4/ref=sr_1_1?keywords=resistor&qid=1584925026&s=kitchen&sr=1-1
22	120KΩ Potentiometer	2.27	4	9.08	490-2881-ND	https://www.digikey.ca/en/products/detail/bourns-inc/PV36W203C01B00/666508
23	4-way DIP Switch	1.65	1	1.65	B08214CW2C	https://www.amazon.ca/dp/B08214CW2C/ref=cm_sw_r_cp_awdb_btf_t1_En.tFbGVDY8E9
24	Hinge	0.245867	1	0.245867	B07JJ3MWJ8	https://www.amazon.ca/Gizhome-Antique-Bronze-Replacement-Jewelry/dp/B07JJ3MWJ8/ref=sr_1_2?dchild=1&keywords=small+box+hinge+and+latch+hook&qid=1601605110&sr=8-2
25	Rotating Latch Hook	0.245867	1	0.245867	B07JJ3MWJ8	https://www.amazon.ca/Gizhome-Antique-Bronze-Replacement-Jewelry/dp/B07JJ3MWJ8/ref=sr_1_2?dchild=1&keywords=small+box+hinge+and+latch+hook&qid=1601605110&sr=8-2
26	Power socket connector	1.899	1	1.899	B07QLZ9VWL	https://www.amazon.ca/Socket-Threaded-Connector-Adapter-3-94Ich/dp/B07QLZ9VWL/ref=sr_1_6?dchild=1&keywords=DC%2BPower%2BJack%2BSocket%2BThreaded%2BFemale%2BConnector&qid=1601607005&sr=8-6&th=1
27	Polycarbonate 3D Print	49.95 (Per kg)	250g	12.5	39A3/1-2 FCACPE2BK	https://filaments.ca/collections/3d-filaments/products/easy-pc-polycarbonate-filament-black-2-85mm
			Total	120.531
Powering Options
1	12 Volt 5 Ampere Power Supply Adapter	16.98	1	16.98	B0776TDRL8	https://www.amazon.ca/SuperNight-Switching-Transformer-Wireless-Switches/dp/B0776TDRL8/ref=sr_1_5?dchild=1&keywords=12v+5a+power+supply&qid=1601603255&refinements=p_85%3A5690392011&rnid=5690384011&rps=1&sr=8-5
2	Portable Rechargeable 12V Battery	87.99	1	87.99	B078T7M9HZ	https://www.amazon.ca/TalentCell-PB240A1-Rechargeable-22400mAh-82-88Wh/dp/B078T7M9HZ/ref=sr_1_11?dchild=1&keywords=12v+dc+portable+lithium+ion+battery&qid=1599953552&s=electronics&sr=1-11
